# Supplementary material for: Motor Control Exercises and Their Design for Short-Term Pain Modulation in Patients with Pelvic Girdle Pain: A Narrative Review
Source: Healthcare (Basel). 2025 Mar 6;13(5):572. doi: 10.3390/healthcare13050572 (PMC11899138; doi:10.3390/healthcare13050572)
Supplement: Supplementary file 1 [file healthcare-13-00572-s001.zip]

Archive with 1 entries (1 files):
- healthcare-3458701-supplementary.pdf
